# Supplementary material for: Nucleosome dynamics render heterochromatin accessible in living human cells
Source: Nat Commun. 2025 May 16;16:4577. doi: 10.1038/s41467-025-59994-7 (PMC12084565; doi:10.1038/s41467-025-59994-7)
Supplement: Supplementary file 4 — Source Data [file 41467_2025_59994_MOESM4_ESM.zip]

Archive with 2 entries (2 files):
- 250422_Source_Data.pdf
- __MACOSX/._250422_Source_Data.pdf
